# Supplementary material for: Seizures Related to Influenza in Pediatric Patients: A Comparison with Seizures Associated with Other Respiratory Viral Infections
Source: J Clin Med. 2021 Jul 13;10(14):3088. doi: 10.3390/jcm10143088 (PMC8303985; doi:10.3390/jcm10143088)
Supplement: Supplementary file 1 [file jcm-10-03088-s001.zip]

Archive with 1 entries (1 files):
- jcm-1280305-supplementary.pdf
